# Supplementary material for: Genome-Wide Analysis of the Gene Structure, Expression and Protein Interactions of the Peach (Prunus persica) TIFY Gene Family
Source: Front Plant Sci. 2022 Feb 17;13:792802. doi: 10.3389/fpls.2022.792802 (PMC8891376; doi:10.3389/fpls.2022.792802)
Supplement: Supplementary Table 2 — Hits obtained by searching the peach genome v2.0 sequences using the Hmmsearch software of the HMMER suite. Hidden Markov model (HMM) profiles of the TIFY domain, the Jas (CCT-2) motif and the CCT motif were extracted from the Pfam database (accession numbers PF06200, PF09425, and PF06203, respectively). [file Table_2.xlsx]

## Sheet: Sheet1
CCT-2	TIFY	CCT
Prupe.1G020900	Prupe.1G020900	Prupe.1G047400
Prupe.1G218500	Prupe.1G218500	Prupe.1G074900
Prupe.1G331500	Prupe.1G331500	Prupe.1G093900
Prupe.1G534300	Prupe.1G467500	Prupe.1G219800
Prupe.1G534400	Prupe.1G534300	Prupe.1G310900
Prupe.1G578500	Prupe.1G534400	Prupe.1G318100
Prupe.3G019800	Prupe.1G578500	Prupe.1G398700
Prupe.3G037800	Prupe.3G019800	Prupe.1G534300
Prupe.3G188200	Prupe.3G037800	Prupe.1G534400
Prupe.4G082500	Prupe.3G188200	Prupe.2G198500
Prupe.5G235300	Prupe.4G082500	Prupe.2G310900
Prupe.7G189200	Prupe.5G235300	Prupe.2G318900
Prupe.7G194800	Prupe.7G189200	Prupe.3G019800
Prupe.8G071200	Prupe.7G194800	Prupe.3G194500
Prupe.8G071300	Prupe.8G071200	Prupe.3G220900
	Prupe.8G071300	Prupe.3G245100
		Prupe.3G296700
		Prupe.4G138100
		Prupe.5G104100
		Prupe.5G197900
		Prupe.5G198000
		Prupe.5G221000
		Prupe.6G050300
		Prupe.6G088100
		Prupe.6G244200
		Prupe.8G071200
		Prupe.8G071300
		Prupe.8G253900
