# Supplementary material for: Genome-Wide Analysis of the Gene Structure, Expression and Protein Interactions of the Peach (Prunus persica) TIFY Gene Family
Source: Front Plant Sci. 2022 Feb 17;13:792802. doi: 10.3389/fpls.2022.792802 (PMC8891376; doi:10.3389/fpls.2022.792802)
Supplement: Supplementary Table 3 — Scanning of the conserved domains of the JAZ, PPD and ZML subfamily members in the SMART database. [file Table_3.xlsx]

## Sheet: Sheet1
Gene names	Gene accessions	length	tify	Jas (E-value)	ZnF_GATA	CCT (E-value)
JAZ1	Prupe.7G194800	278	127-160	227-251
JAZ2	Prupe.7G189200	216	57-85	145-169
JAZ3	Prupe.5G235300	347	151-184	290-314
JAZ4	Prupe.1G331500	377	196-229	332-356
JAZ5	Prupe.3G037800	213	68-100	154-178
JAZ6	Prupe.1G578500	273	134-165	202-226
JAZ7	Prupe.4G082500	124	39-65	102-122
JAZ8	Prupe.3G188200	105	19-49	81-101
JAZ10	Prupe.1G218500	269	172-203	241-265
PPD1	Prupe.1G020900	392	204-232	303-320
ZML1	Prupe.8G071200	294	64-99	128-154 (3.7e-10)	198-239	131-174 (1.9e-18）
ZML2	Prupe.8G071300	366	63-96	128-153 (1.1e-8)	198-241	130-171 (7.8e-16)
ZML3	Prupe.1G534400	354	69-102	135-159 (1.1e-8)	207-251	136-177 (4.1e-16)
ZML4	Prupe.3G019800	300	76-111	143-167 (3.2e-7)	228-271	144-200 (1.4e-9)
ZML5	Prupe.1G534300	296	75-101	137-162 (1.8e-9)	202-253	139-182 (1.3e-18)
