# Supplementary material for: Genome-Wide Analysis of the Gene Structure, Expression and Protein Interactions of the Peach (Prunus persica) TIFY Gene Family
Source: Front Plant Sci. 2022 Feb 17;13:792802. doi: 10.3389/fpls.2022.792802 (PMC8891376; doi:10.3389/fpls.2022.792802)
Supplement: Supplementary Table 4 — Comparative syntenic analysis between peach and apple genomes. [file Table_4.xlsx]

## Sheet: Sheet1
Peach gene	Start of the interval	End of the interval	apple gene	apple accession	Start of the interval	End of the interval	interval	direction
PPD1	Prupe.1G019100	Prupe.1G025600	MdPPD1	MDP0000257732	MDP0000292449	MDP0000320087	chr13:20242774-21000573	+
PPD1	Prupe.1G020900	Prupe.1G030800	MdPPD2	MDP0000282472	MDP0000123780	MDP0000147872	chr16:15424508-16845197	+
JAZ4	Prupe.1G327700	Prupe.1G331600	JAZ18	MDP0000757701	MDP0000538897	MDP0000248957	unanchored:26174025-26525378	+
JAZ4	Prupe.1G330300	Prupe.1G352600	JAZ12	MDP0000452772	MDP0000589864	MDP0000209890	chr13:22122-1349881	-
ZML5	Prupe.1G525500	Prupe.1G544000			MDP0000122329	MDP0000122376	chr15:37397697-40303480	+
ZML5	Prupe.1G527200	Prupe.1G544000			MDP0000315082	MDP0000896250	chr8；23345159-23346713	+
ZML3	Prupe.1G525500	Prupe.1G544000	ZML	MDP0000192617	MDP0000122329	MDP0000122376	chr15:37397697-40303480	+
ZML3	Prupe.1G527200	Prupe.1G544000	ZML	MDP0000316985	MDP0000315082	MDP0000896250	chr8:23345159-25627804	+
JAZ6	Prupe.1G571200	Prupe.1G587800			MDP0000236973	MDP0000151434	chr8:28519128-29737476	+
JAZ6	Prupe.1G576600	Prupe.1G586500	JAZ16	MDP0000285658	MDP0000158878	MDP0000309652	chr15:45352110-46531442	+
JAZ5	Prupe.3G028200	Prupe.3G038100	JAZ10	MDP0000565690	MDP0000272113	MDP0000147542	chr9:16753467-17865858	+
JAZ8	Prupe.3G182900	Prupe.3G189100			MDP0000856971	MDP0000319957	chr17:10546696-11154531	-
JAZ8	Prupe.3G184400	Prupe.3G188200	MdTIFY2	MDP0000231978	MDP0000290801	MDP0000507230	chr8:17760302-18204381	+
JAZ7	Prupe.4G081700	Prupe.4G087900	JAZ8	MDP0000173535	MDP0000319979	MDP0000162566	chr5:7387282-7859660	+
JAZ3	Prupe.5G229000	Prupe.5G246100	JAZ13	MDP0000244580	MDP0000285229	MDP0000868372	chr14:28131317-29323008	+
JAZ2	Prupe.7G185300	Prupe.7G189700	JAZ9	MDP0000889413	MDP0000243827	MDP0000298017	chr9:7524061-7876348	+
JAZ2	Prupe.7G186000	Prupe.7G193800	JAZ2	MDP0000301927	MDP0000200059	MDP0000304014	chr2:7744476-8609337	-
JAZ1	Prupe.7G190400	Prupe.7G202100	JAZ15	MDP0000871409	MDP0000267128	MDP0000281977	chr15:15481139-16402946	+
JAZ1	Prupe.7G194000	Prupe.7G201700	JAZ1	MDP0000187921	MDP0000592543	MDP0000723826	chr2:6717551-7345090	-
ZML1	Prupe.8G064800	Prupe.8G077600			MDP0000210372	MDP0000742228	chr5:28818237-29809219	+
ZML2	Prupe.8G064800	Prupe.8G077600			MDP0000210372	MDP0000742228	chr5:28818237-29809219	+
ZML1	Prupe.8G067500	Prupe.8G074900			MDP0000699181	MDP0000176701	chr10:8000469-8440502	+
ZML2	Prupe.8G067500	Prupe.8G074900			MDP0000699181	MDP0000176701	chr10:8000469-8440502	+
