# Supplementary material for: Genome-Wide Analysis of the Gene Structure, Expression and Protein Interactions of the Peach (Prunus persica) TIFY Gene Family
Source: Front Plant Sci. 2022 Feb 17;13:792802. doi: 10.3389/fpls.2022.792802 (PMC8891376; doi:10.3389/fpls.2022.792802)
Supplement: Supplementary Table 5 — Expression levels (TPM) of TIFY family genes that derived from RNA-Seq data downloaded from NCBI SRA database. Average and standard derivation (SD) of the means were calculated using three biological replicates. For more details see the section “Materials and Methods”. [file Table_5.xlsx]

## Sheet: Sheet1
GeneID	Average_flower	SD_flower	Average_leaf	SD_leaf	Average_root	SD_root	Average_shoot_Jan	SD_shoot_Jan	Average_shoot_Mar	SD_shoot_Mar	Average_shoot_Oct	SD_shoot_Oct	Average_S1	SD_S1	Average_S2	SD_S2	Average_S3	SD_S3	Average_S4	SD_S4	Average_S5	SD_S5
JAZ1	102.893	3.39283	116.036	4.96042	323.078	25.859	272.663	8.93504	324.486	15.6584	314.085	26.1977	868.142	27.2872	406.328	59.5756	1414.36	138.196	448.704	40.8074	420.714	36.6596
JAZ2	140.831	7.99719	109.472	6.56555	391.528	30.8175	84.1245	4.37155	96.0852	5.1799	97.7811	3.3855	286.033	3.70609	166.101	16.4299	194.213	10.5619	182.258	5.90103	141.157	16.7861
JAZ3	22.2417	1.52002	15.9845	0.822193	17.9814	2.93021	31.4998	5.89395	48.1768	5.426	22.3808	0.927782	18.3851	1.11961	27.5785	2.05896	36.1059	1.04389	67.8303	10.6274	82.4399	4.92013
JAZ4	19.1068	1.57648	13.6596	1.56046	27.9792	3.53416	20.6301	1.10849	25.3429	1.84976	15.7703	3.59474	37.6425	10.2736	20.8347	1.29282	82.6759	13.4189	44.4341	4.59197	35.4501	1.36671
JAZ5	29.42	10.5517	0.902503	1.27633	103.346	38.0605	3.57616	0.87927	1.37008	0.261031	7.51963	5.20941	341.089	104.246	40.1708	9.59353	575.201	176.763	155.434	35.4646	294.321	29.6102
JAZ6	0.0543985	0.0560602	0.307647	0.0296834	0.157059	0.0677262	0.911831	0.0895565	0.379861	0.0307198	8.92025	1.62894	0	0	0	0	0.0465612	0.0330055	0	0	0.00998073	0.0141149
JAZ7	0.749926	0.604887	1.33264	0.632174	12.8545	8.1366	1.6031	0.580286	0.0624861	0.0443717	1.16453	0.7438	5.63626	1.97216	1.33926	0.274519	50.7205	15.6932	9.54906	0.812174	53.4185	3.42052
JAZ8	0	0	0.334632	0.118964	0	0	0	0	0	0	0	0	0.742069	0.336408	0	0	0.432136	0.159818	0	0	0	0
JAZ10	2.00212	0.957232	0.727181	0.289209	8.73944	5.87108	2.97967	0.466388	1.68489	0.24341	7.15992	5.00405	201.239	49.7812	7.03755	3.2104	365.504	104.764	89.7589	20.006	292.405	33.6111
PPD1	5.72617	0.194474	1.22895	0.0178007	2.47911	0.371383	4.61228	0.38342	5.8066	0.123543	5.2866	0.4529	1.52802	0.415309	4.73406	0.211182	9.70999	0.590371	10.5332	0.663121	7.50507	0.183456
ZML1	15.0775	1.08771	14.7203	0.354421	18.3354	1.59325	19.7855	1.00342	28.5805	0.718552	20.2821	1.00201	5.43854	1.47891	19.6045	1.2968	23.7779	0.12081	26.9384	0.950573	20.5965	2.15699
ZML2	1.8764	0.233075	1.97088	0.229959	2.08898	0.470795	8.77975	0.412504	8.61452	0.195406	4.92388	0.516143	2.02235	0.71989	3.38218	0.529746	2.87189	0.252748	2.88025	0.345941	2.94526	0.157718
ZML3	6.29867	0.315232	9.77987	0.506966	11.8616	2.84177	19.2637	0.582365	30.2739	2.70001	16.9454	1.48572	12.746	1.25344	17.7756	0.630675	8.39819	0.253784	7.61332	0.126769	6.80765	1.17328
ZML4	1.8453	0.299233	1.00429	0.291053	3.88208	0.397581	1.8975	0.0390116	4.24373	0.130185	2.80033	0.255856	1.84563	0.229928	1.35399	0.135235	1.69092	0.474455	2.19246	0.242593	2.52072	0.166074
ZML5	10.8526	0.168688	5.02692	0.730275	7.43642	0.51144	19.3873	0.524974	18.7421	0.722822	21.922	1.04493	14.1655	3.14017	12.3753	0.832356	16.5977	2.23415	15.6193	1.30974	15.8489	0.233078
