# Supplementary material for: Genome-Wide Analysis of the Gene Structure, Expression and Protein Interactions of the Peach (Prunus persica) TIFY Gene Family
Source: Front Plant Sci. 2022 Feb 17;13:792802. doi: 10.3389/fpls.2022.792802 (PMC8891376; doi:10.3389/fpls.2022.792802)
Supplement: Supplementary Table 6 — Expression levels (TPM) of TIFY family genes that derived from RNA-Seq data downloaded from NCBI SRA database [PRJNA401307, cv. Zao Huang Pan Tao (ZH); E, 0 DAFB; S1, 15 DAFB; S4, 65 DAFB]. [file Table_6.xlsx]

## Sheet: Sheet1
GeneID	Average_ZH_E	SD_ZH_E	Average_ZH_S1	SD_ZH_S1	Average_ZH_S4	SD_ZH_S4
JAZ1	389.662	6.86856	253.857	5.22149	1107.85	33.4517
JAZ2	254.321	8.06483	286.304	4.881	110.884	4.7187
JAZ3	10.8633	0.845841	17.1491	0.435003	19.0085	0.625463
JAZ4	79.8439	0.66616	199.502	0.869978	38.274	0.892807
JAZ5	162.742	10.3297	113.272	3.66438	312.455	17.6503
JAZ6	0.0372105	0.0314008	0.0349378	0.0274002	0.0272713	0.0192845
JAZ7	58.6568	2.88642	15.9368	2.15513	43.5839	2.25864
JAZ8	4.31725	0.47711	13.6504	1.52735	0.0762289	0.0541845
JAZ10	41.4711	0.466918	25.8311	1.23912	126.978	9.72229
PPD1	10.6374	0.331077	7.98558	0.338676	8.81604	0.622565
ZML1	34.0973	1.60923	36.3198	0.178588	23.6378	0.477367
ZML2	5.42889	0.284543	6.57587	0.308644	3.09471	0.213793
ZML3	8.07768	0.488988	5.54396	0.255178	6.44876	0.498904
ZML4	5.16991	0.615623	5.01416	0.210824	1.88287	0.057984
ZML5	25.6599	0.883405	24.2004	1.15726	17.6326	0.426375
