# Supplementary material for: Genome-Wide Analysis of the Gene Structure, Expression and Protein Interactions of the Peach (Prunus persica) TIFY Gene Family
Source: Front Plant Sci. 2022 Feb 17;13:792802. doi: 10.3389/fpls.2022.792802 (PMC8891376; doi:10.3389/fpls.2022.792802)
Supplement: Supplementary Table 7 — Pearson correlation analysis of anthocyanin contents and gene expression levels of TIFY family members under exogenous MeJA treatment. For the genes with extremely low expression levels, this analysis was not applied (NA). [file Table_7.xlsx]

## Sheet: Sheet1
	Pearson Correlation coefficient	Sig.(2-tailed)
JAZ1	0.672	0.017	*
JAZ2	0.146	0.651
JAZ3	0.748	0.005	**
JAZ4	0.803	0.002	**
JAZ5	0.838	0.001	**
JAZ6	NA	NA	NA
JAZ7	-0.604	0.038	*
JAZ8	NA	NA	NA
JAZ10	-0.259	0.416
PPD1	NA	NA	NA
ZML1	-0.734	0.007	**
ZML2	NA	NA	NA
ZML3	-0.814	0.001	**
ZML4	-0.544	0.067
ZML5	-0.444	0.148
